# Supplementary material for: A Study of the Structure of Japanese University Students’ Awareness of Long-Term Care Socialization
Source: Healthcare (Basel). 2021 Aug 26;9(9):1106. doi: 10.3390/healthcare9091106 (PMC8467874; doi:10.3390/healthcare9091106)
Supplement: Supplementary file 1 [file healthcare-09-01106-s001.zip]

Archive with 1 entries (1 files):
- healthcare-1337760-SI.pdf
